# Supplementary material for: Description of a new species of Potamonautes MacLeay, 1838, from the iSimangaliso Wetland Park, South Africa
Source: Zookeys. 2015 May 11;(503):23–43. doi: 10.3897/zookeys.503.9532 (PMC4440270; doi:10.3897/zookeys.503.9532)
Supplement: XML Treatment for Potamonautes isimangaliso [file zookeys.503.9532-treatment1.xml]

<!DOCTYPE tp:taxon-treatment
  PUBLIC "-//TaxonX//DTD Taxonomic Treatment Publishing DTD v0 20100105//EN" "tax-treatment-NSO.dtd">
<tp:taxon-treatment xmlns:tp="http://www.plazi.org/taxpub"><tp:treatment-meta><kwd-group><label>Taxon classification</label><kwd><named-content content-type="kingdom">Animalia</named-content></kwd><kwd><named-content content-type="order">Decapoda</named-content></kwd><kwd><named-content content-type="family">Potamonautidae</named-content></kwd></kwd-group><mixed-citation publication-type="journal"><person-group><name><surname>Peer</surname><given-names>Nasreen</given-names></name><name><surname>Perissinotto</surname><given-names>Renzo</given-names></name><name><surname>Gouws</surname><given-names>Gavin</given-names></name><name><surname>Miranda</surname><given-names>Nelson A.F.</given-names></name></person-group><article-title>Description of a new species of <italic><tp:taxon-name><tp:taxon-name-part taxon-name-part-type="genus">Potamonautes</tp:taxon-name-part></tp:taxon-name></italic> MacLeay, 1838, from the iSimangaliso Wetland Park, South Africa</article-title><source>Zookeys</source><day>11</day><month>5</month><year>2015</year><volume>2015</volume><issue>503</issue><fpage>23</fpage><lpage>43</lpage><pub-id pub-id-type="doi">10.3897/zookeys.503.9532</pub-id></mixed-citation></tp:treatment-meta><tp:nomenclature><tp:taxon-name>
                        <tp:taxon-name-part taxon-name-part-type="genus">Potamonautes</tp:taxon-name-part>
                        <tp:taxon-name-part taxon-name-part-type="species">isimangaliso</tp:taxon-name-part>
                        <object-id xmlns:xlink="http://www.w3.org/1999/xlink" content-type="zoobank" xlink:type="simple">http://zoobank.org/4D5E76D6-BFEB-41CE-BF3D-EBD2AA3820D7</object-id>
                    </tp:taxon-name><tp:taxon-authority>Peer &amp; Gouws</tp:taxon-authority><tp:taxon-status xmlns:xlink="http://www.w3.org/1999/xlink" xlink:type="simple">sp. n.</tp:taxon-status></tp:nomenclature><tp:treatment-sec sec-type="Type series"><title>Type series.</title><p>Holotype: male, CL = 37 mm, ephemeral pan 200 m away from the western fence of False Bay Park (FB3), iSimangaliso Wetland Park (<named-content xmlns:xlink="http://www.w3.org/1999/xlink" content-type="dwc:verbatimCoordinates" xlink:type="simple">27°57'31.33"S, 32°21'42.15"E</named-content>; elevation 62 m), 2 February 2015, R. Perissinotto, R.H. Taylor, D. Bilton, M.S. Bird, S.J. du Plooy and L. Clennell legit (ISAM A78908).</p><p>Allotype: female, CL = 27 mm, ephemeral pan, next to road leading from Dukandlovu campsite to False Bay Park entrance gate (FB5), 5 km south of Lister’s Point, iSimangaliso Wetland Park (<named-content xmlns:xlink="http://www.w3.org/1999/xlink" content-type="dwc:verbatimCoordinates" xlink:type="simple">28°0'51.70"S, 32°21'55.36"E</named-content>; elevation 10 m), 1 February 2015, R. Perissinotto, R.H. Taylor, D. Bilton, M.S. Bird, S.J. du Plooy and L. Clennell legit (ISAM A78909).</p><p>Paratypes: one male, one female, collection data same as per holotype (NMMU); one male, ephemeral pan along the main road of False Bay Park (FB1), iSimangaliso Wetland Park (<named-content xmlns:xlink="http://www.w3.org/1999/xlink" content-type="dwc:verbatimCoordinates" xlink:type="simple">27°58'32.02"S, 32°21'51.62"E</named-content>; elevation 42 m), 1 February 2015, R. Perissinotto, R.H. Taylor, D. Bilton, M.S. Bird, S.J. du Plooy, and L. Clennell <!--PageBreak--><!--PageBreak-->legit (ISAM A78910); one male, ephemeral pan, collection data same as per allotype (ISAM A78911); two males, two females, ephemeral pan along the main road of False Bay Park (FB1), iSimangaliso Wetland Park (<named-content xmlns:xlink="http://www.w3.org/1999/xlink" content-type="dwc:verbatimCoordinates" xlink:type="simple">27°58'32.02"S, 32°21'51.62"E</named-content>; elevation 42 m), 31 January 2015, R. Perissinotto, R.H. Taylor, D. Bilton, M.S. Bird, S.J. du Plooy, and L. Clennell legit (ISAM A78912); two females, collection data same as per holotype, 26 November 2013, R. Perissinotto, R.H. Taylor, N. Peer, N.A.F. Miranda, M.S. Bird, J.L. Raw and L. Clennell legit (NMMU); one male, one female, ephemeral pan near Sandy Point in False Bay Park (FB 6), iSimangaliso Wetland Park (<named-content xmlns:xlink="http://www.w3.org/1999/xlink" content-type="dwc:verbatimCoordinates" xlink:type="simple">27°58'36.0"S, 32°22'17.0"E</named-content>; elevation 12 m), 25 November 2013, R. Perissinotto, R.H. Taylor, N. Peer, N.A.F. Miranda, M.S. Bird, J.L. Raw and L. Clennell legit (ISAM A78913); two males, ephemeral pan, collection data same as per allotype, 5 December 2012, R. Perissinotto, N.A.F. Miranda, N. Peer, J.L. Raw legit (ISAM A78914).</p></tp:treatment-sec><tp:treatment-sec sec-type="Diagnosis"><title>Diagnosis.</title><p>Main distinguishing features of <italic><tp:taxon-name><tp:taxon-name-part taxon-name-part-type="genus">Potamonautes</tp:taxon-name-part> <tp:taxon-name-part taxon-name-part-type="species">isimangaliso</tp:taxon-name-part></tp:taxon-name></italic> from <italic><tp:taxon-name><tp:taxon-name-part taxon-name-part-type="genus">Potamonautes</tp:taxon-name-part> <tp:taxon-name-part taxon-name-part-type="species">lividus</tp:taxon-name-part></tp:taxon-name></italic> Gouws, Stewart &amp; Reavell, 2001 as follows: slightly granulated, horizontal anterolateral margin more rounded than in <italic><tp:taxon-name><tp:taxon-name-part taxon-name-part-type="genus">Potamonautes</tp:taxon-name-part> <tp:taxon-name-part taxon-name-part-type="species">lividus</tp:taxon-name-part></tp:taxon-name></italic>; downward projection of postfrontal crest at exorbital edges; uniform colouration of dark purplish brown with lighter or orange coloured joints, cheliped tips and pereopods tips. <italic><tp:taxon-name><tp:taxon-name-part taxon-name-part-type="genus">Potamonautes</tp:taxon-name-part> <tp:taxon-name-part taxon-name-part-type="species">isimangaliso</tp:taxon-name-part></tp:taxon-name></italic> is larger than <italic><tp:taxon-name><tp:taxon-name-part taxon-name-part-type="genus">Potamonautes</tp:taxon-name-part> <tp:taxon-name-part taxon-name-part-type="species">lividus</tp:taxon-name-part></tp:taxon-name></italic>, with a maximum size of 37 mm CL recorded in males.</p></tp:treatment-sec><tp:treatment-sec sec-type="Description"><title>Description.</title><p>Carapace (Fig. <xref ref-type="fig" rid="F4">4a, c</xref>). Cephalothorax somewhat vaulted (CH/CL = 0.57), wide (CWW/CL = 1.49) and ovoid in general. Branchial region extremely rounded, forming a quarter of a circle with anterolateral margin. Anterior margin straight, lying on same horizontal plane as anterolateral margin; anterolateral margin slightly granulated. Urogastric grooves well-defined; cardiac and cervical grooves well-defined where attached to the urogastric groove, but then becoming poorly defined and shallow towards edge of carapace. Epigastric lobes well-defined above postfrontal crest by two indentations forked from midpoint of postfrontal crest. Postfrontal crest slightly granulated, curving forward medially. Postfrontal crest indistinct medi<!--PageBreak--><!--PageBreak--><!--PageBreak-->ally but pronounced posterior to orbital margins, curving prominently downwards at epibranchial region. Moderate presence of small exorbital teeth, but complete absence of epibranchial teeth. Flank of carapace smooth, with clear horizontal (epimeral) suture separating pterygostomial region from subhepatic and suborbital regions; vertical (pleural) groove dividing subhepatic region from suborbital region.</p><fig id="F4" position="float" orientation="portrait"><label>Figure 4.</label><caption><p><italic><tp:taxon-name><tp:taxon-name-part taxon-name-part-type="genus">Potamonautes</tp:taxon-name-part> <tp:taxon-name-part taxon-name-part-type="species">isimangaliso</tp:taxon-name-part></tp:taxon-name></italic> sp. n. male holotype CWW 55.1 mm (ISAM A78908). <bold>a</bold> dorsal view <bold>b</bold> ventral view and <bold>c</bold> cephalothorax, frontal aspect. Scale bar: 10 mm. Photos: Nasreen Peer.</p></caption><graphic xmlns:xlink="http://www.w3.org/1999/xlink" xlink:href="zookeys-503-023-g004.jpg" position="float" orientation="portrait" xlink:type="simple" id="oo_43288.jpg"/></fig><p>Sternites (Fig. <xref ref-type="fig" rid="F4">4b</xref>). Sternites 1 and 2 fused; first sulcus absent as a result; second sulcus s2/s3 prominent, running completely across sternum; third sulcus s3/s4 projecting downwards medially towards abdominopelvic region. Sulci and episternal sulci thereafter well-defined but shallow.</p><p>Third maxillipeds (Figs <xref ref-type="fig" rid="F4">4c</xref>, <xref ref-type="fig" rid="F5">5e</xref>). Filling entire buccal frame except transversely oval respiratory openings at top lateral corners. Ischium slightly scabrous, with pronounced groove running vertically. Flagellum on exopod of third maxilliped fairly long, curving upward at distal ends.</p><fig id="F5" position="float" orientation="portrait"><label>Figure 5.</label><caption><p><italic><tp:taxon-name><tp:taxon-name-part taxon-name-part-type="genus">Potamonautes</tp:taxon-name-part> <tp:taxon-name-part taxon-name-part-type="species">isimangaliso</tp:taxon-name-part></tp:taxon-name></italic> sp. n. male holotype CWW 55.1 mm (ISAM A78908). <bold>a</bold> major cheliped <bold>b</bold> minor cheliped <bold>c</bold> right mandibular palp posterior view <bold>d</bold> right mandibular palp anterior view <bold>e</bold> 3<sup>rd</sup> maxilliped <bold>f</bold> left gonopod 1 anterior view with enlarged terminal segment <bold>g</bold> left gonopod 1 posterior view with enlarged terminal segment <bold>h</bold> left gonopod 2 anterior view and <bold>i</bold> left gonopod 2 posterior view. Scale bars: 10 mm (<bold>a, b</bold>), 1 mm (<bold>c, d</bold>), 10 mm (<bold>e</bold>), 5 mm (<bold>f, g</bold>), 1 mm (<bold>h, i</bold>). Photos: Nasreen Peer.</p></caption><graphic xmlns:xlink="http://www.w3.org/1999/xlink" xlink:href="zookeys-503-023-g005.jpg" position="float" orientation="portrait" xlink:type="simple" id="oo_43289.jpg"/></fig><p>Mandibular palp (Fig. <xref ref-type="fig" rid="F5">5c, d</xref>). Consisting of two segments; terminal segment undivided and smooth, with dense tuft of setae protruding from base; hirsute margins; light covering of setae on posterior surface; subterminal segment enlarged distally where it joins with terminal segment.</p><p>Pereopods (Figs <xref ref-type="fig" rid="F4">4a, b</xref>, <xref ref-type="fig" rid="F5">5a, b</xref>). General right-handedness and prominent inequality of chelae where CRDL/CLDL = 1.32. Dactyl of major chela moderately arched; large interspace formed in major cheliped when fingers are closed, long slim interspace formed by closing of fingers in minor cheliped. Twenty four cutting teeth present on the dactyl of major cheliped and 29 on dactyl of minor cheliped; 3 larger and more prominent than the rest. Propodus fairly inflated; right propodus larger (CRPL/CLPL = 1.41) and wider (CRPW/CLPW = 1.75) than left. Left pollex with 25 cutting teeth and right propodus with 18. Carpus on either side containing one prominent tooth followed by one smaller tooth. Meri strongly granulated around margins; slender pereopods (pereopod 2: ML/MW = 3.28; pereopods 5: ML/MW = 2.17), pereopod 3 is longest and pereopod 5 shortest; ventral margins of meri smooth; ventral margins of propodi slightly serrated; dorsal margins of meri and propodi bearing fine sharp bristles; dactyli serrated and ending in sharp points.</p><p>Pleon (Fig. <xref ref-type="fig" rid="F4">4b</xref>). First five segments broad and short, with segments 6 and 7 longer; segments 1–6 four sided, with triangular distally-rounded terminal segment (telson).</p><p>Pleopods (Fig. <xref ref-type="fig" rid="F5">5f, g, h, i</xref>). Gonopod 1 bearing short terminal segment only 0.23 times the length of the subterminal segment. Terminal segment curving slightly away from midline when viewed posteriorly. Gonopod widest at base, with both subterminal and terminal segments tapering and ending in sharp point. Inner lateral margin of subterminal segment irregular; outer lateral margin curving in a concave manner towards middle of gonopod; both margins hirsute. Groove extending almost through entire length of gonopod, visible on posterior surface, lined with setae. Distal margin of subterminal segment irregularly curved. Gonopod 2 consisting of two segments; terminal segment relatively long (0.47 times length of subterminal segment), very slim; subterminal segment wide at base, sharply becoming very narrow around 0.4 of length at which point narrow process forms, leading up to terminal segment. Small tuft of <!--PageBreak-->setae present on outer margin of base of subterminal segment. Gonopod 2 curved, moving outwards away from medial line of gonopod proximally, curving back towards medial line distally.</p><p>Variation. The major cheliped does not always display a pronounced interspace when fingers are closed. In juveniles and in the female allotype this was less prominent. The arching of chelipeds varies too, with some (particularly the minor chelipeds) bearing straight dactyli while others are fairly rounded. All collected specimens display a pronounced heterochely and all appear to be right-handed.</p><table-wrap id="T1" position="float" orientation="portrait"><label>Table 1.</label><caption><p>Morphometric variables (mm) of <italic><tp:taxon-name><tp:taxon-name-part taxon-name-part-type="genus">Potamonautes</tp:taxon-name-part> <tp:taxon-name-part taxon-name-part-type="species">isimangaliso</tp:taxon-name-part></tp:taxon-name></italic> sp. n. holotype and paratype specimens.</p></caption><table rules="all"><tbody><tr><th rowspan="1" colspan="1">Variable</th><th rowspan="1" colspan="1">Holotype</th><th rowspan="1" colspan="1">Males (n=8)</th><th rowspan="1" colspan="1">Females (n=7)</th></tr><tr><td rowspan="1" colspan="1">CL</td><td rowspan="1" colspan="1">37</td><td rowspan="1" colspan="1">13.2–36.1</td><td rowspan="1" colspan="1">18–27</td></tr><tr><td rowspan="1" colspan="1">CWW</td><td rowspan="1" colspan="1">55.1</td><td rowspan="1" colspan="1">18–53</td><td rowspan="1" colspan="1">26–40.1</td></tr><tr><td rowspan="1" colspan="1">CPW</td><td rowspan="1" colspan="1">24</td><td rowspan="1" colspan="1">9–24</td><td rowspan="1" colspan="1">10.5–20</td></tr><tr><td rowspan="1" colspan="1">PFCD</td><td rowspan="1" colspan="1">6</td><td rowspan="1" colspan="1">2–5</td><td rowspan="1" colspan="1">2.8–4.1</td></tr><tr><td rowspan="1" colspan="1">ED</td><td rowspan="1" colspan="1">15.6</td><td rowspan="1" colspan="1">5–16</td><td rowspan="1" colspan="1">8.5–12.8</td></tr><tr><td rowspan="1" colspan="1">CWA</td><td rowspan="1" colspan="1">34</td><td rowspan="1" colspan="1">14.1–40.5</td><td rowspan="1" colspan="1">21.5–32</td></tr><tr><td rowspan="1" colspan="1">CH</td><td rowspan="1" colspan="1">21</td><td rowspan="1" colspan="1">7–23.2</td><td rowspan="1" colspan="1">11–12.1</td></tr><tr><td rowspan="1" colspan="1">AW6</td><td rowspan="1" colspan="1">12</td><td rowspan="1" colspan="1">3.1–11</td><td rowspan="1" colspan="1">7–23.4</td></tr><tr><td rowspan="1" colspan="1">MCPL</td><td rowspan="1" colspan="1">49.3</td><td rowspan="1" colspan="1">11.5–44.5</td><td rowspan="1" colspan="1">17.2–29.2</td></tr><tr><td rowspan="1" colspan="1">MCPH</td><td rowspan="1" colspan="1">21.9</td><td rowspan="1" colspan="1">4.1–20.1</td><td rowspan="1" colspan="1">7–13.7</td></tr><tr><td rowspan="1" colspan="1">P2ML</td><td rowspan="1" colspan="1">21.3</td><td rowspan="1" colspan="1">6.5–18.9</td><td rowspan="1" colspan="1">8.9–13.8</td></tr><tr><td rowspan="1" colspan="1">P2MH</td><td rowspan="1" colspan="1">6.5</td><td rowspan="1" colspan="1">2–6.1</td><td rowspan="1" colspan="1">3–5</td></tr></tbody></table></table-wrap></tp:treatment-sec><tp:treatment-sec sec-type="Live colouration"><title>Live colouration.</title><p>Colouration of carapace may vary between light brown, maroon, purplish-brown and almost black. Similarly, tips of dactyli may be either orange, bright yellow or a dull yellow.</p></tp:treatment-sec><tp:treatment-sec sec-type="Distribution"><title>Distribution.</title><p>Currently only known from the False Bay region of the iSimangaliso Wetland Park on the north-east coast of South Africa.</p></tp:treatment-sec><tp:treatment-sec sec-type="Type locality"><title>Type locality.</title><p>South Africa, KwaZulu-Natal, iSimangaliso Wetland Park, False Bay - Western Shores: Mpophomeni Pan (<named-content xmlns:xlink="http://www.w3.org/1999/xlink" content-type="dwc:verbatimCoordinates" xlink:type="simple">27°57'31.33"S, 32°21'42.15"E</named-content>); Dukandlovu Pan (<named-content xmlns:xlink="http://www.w3.org/1999/xlink" content-type="dwc:verbatimCoordinates" xlink:type="simple">28°0'51.70"S, 32°21'55.36"E</named-content>); Main Road Pan (<named-content xmlns:xlink="http://www.w3.org/1999/xlink" content-type="dwc:verbatimCoordinates" xlink:type="simple">27°58'32.02"S, 32°21'51.62"E</named-content>); Sandy Point Pan (<named-content xmlns:xlink="http://www.w3.org/1999/xlink" content-type="dwc:verbatimCoordinates" xlink:type="simple">27°58'36.0"S, 32°22'17.0"E</named-content>).</p></tp:treatment-sec><tp:treatment-sec sec-type="Etymology"><title>Etymology.</title><p>The species is named after the iSimangaliso Wetland Park, located in northern KwaZulu-Natal, where it is currently thought to be micro-endemic. This is significant as the iSimangaliso Wetland Park falls within the Maputaland centre of endemism (<xref ref-type="bibr" rid="B26">Smith et al. 2008</xref>), highlighting the importance of this park as a global biodiversity hotspot. The Park is a UNESCO World Heritage Site and contains three Ramsar Wetlands of International Importance.</p></tp:treatment-sec><tp:treatment-sec sec-type="Remarks"><title>Remarks.</title><p><italic><tp:taxon-name><tp:taxon-name-part taxon-name-part-type="genus">Potamonautes</tp:taxon-name-part> <tp:taxon-name-part taxon-name-part-type="species">isimangaliso</tp:taxon-name-part></tp:taxon-name></italic> sp. n. is easily distinguishable from most other <italic><tp:taxon-name><tp:taxon-name-part taxon-name-part-type="genus">Potamonautes</tp:taxon-name-part></tp:taxon-name></italic> spp. found in South Africa. <italic><tp:taxon-name><tp:taxon-name-part taxon-name-part-type="genus">Potamonautes</tp:taxon-name-part> <tp:taxon-name-part taxon-name-part-type="species">dentatus</tp:taxon-name-part></tp:taxon-name></italic> Stewart, Coke &amp; Cook, 1995, <italic><tp:taxon-name><tp:taxon-name-part taxon-name-part-type="genus">Potamonautes</tp:taxon-name-part> <tp:taxon-name-part taxon-name-part-type="species">parvispina</tp:taxon-name-part></tp:taxon-name></italic> Stewart, 1997, <italic><tp:taxon-name><tp:taxon-name-part taxon-name-part-type="genus">Potamonautes</tp:taxon-name-part> <tp:taxon-name-part taxon-name-part-type="species">unispinus</tp:taxon-name-part></tp:taxon-name></italic> Stewart &amp; Cook, 1998, <italic><tp:taxon-name><tp:taxon-name-part taxon-name-part-type="genus">Potamonautes</tp:taxon-name-part> <tp:taxon-name-part taxon-name-part-type="species">warreni</tp:taxon-name-part></tp:taxon-name></italic> Calman, 1918 and <italic><tp:taxon-name><tp:taxon-name-part taxon-name-part-type="genus">Potamonautes</tp:taxon-name-part> <tp:taxon-name-part taxon-name-part-type="species">calcaratus</tp:taxon-name-part></tp:taxon-name></italic> (Gordon, 1929) all bear dentate anterolateral margins or epibranchial corners, while <italic><tp:taxon-name><tp:taxon-name-part taxon-name-part-type="genus">Potamonautes</tp:taxon-name-part> <tp:taxon-name-part taxon-name-part-type="species">isimangaliso</tp:taxon-name-part></tp:taxon-name></italic> has a rounded epibranchial corner and mildly granular anterolateral margin.</p><p><italic><tp:taxon-name><tp:taxon-name-part taxon-name-part-type="genus">Potamonautes</tp:taxon-name-part> <tp:taxon-name-part taxon-name-part-type="species">perlatus</tp:taxon-name-part></tp:taxon-name></italic> (H. Milne Edwards, 1837), <italic><tp:taxon-name><tp:taxon-name-part taxon-name-part-type="genus">Potamonautes</tp:taxon-name-part> <tp:taxon-name-part taxon-name-part-type="species">granularis</tp:taxon-name-part></tp:taxon-name></italic> Daniels, Stewart &amp; Gibbons, 1998, <italic><tp:taxon-name><tp:taxon-name-part taxon-name-part-type="genus">Potamonautes</tp:taxon-name-part> <tp:taxon-name-part taxon-name-part-type="species">sidneyi</tp:taxon-name-part></tp:taxon-name></italic> Rathbun, 1904, <italic><tp:taxon-name><tp:taxon-name-part taxon-name-part-type="genus">Potamonautes</tp:taxon-name-part> <tp:taxon-name-part taxon-name-part-type="species">barbarai</tp:taxon-name-part></tp:taxon-name></italic> Phiri &amp; Daniels, 2014 and <italic><tp:taxon-name><tp:taxon-name-part taxon-name-part-type="genus">Potamonautes</tp:taxon-name-part> <tp:taxon-name-part taxon-name-part-type="species">barnardi</tp:taxon-name-part></tp:taxon-name></italic> Phiri &amp; Daniels, 2014 all have sharply-defined scabrous or granular epibranchial corners and prominent postfrontal crest, while <italic><tp:taxon-name><tp:taxon-name-part taxon-name-part-type="genus">Potamonautes</tp:taxon-name-part> <tp:taxon-name-part taxon-name-part-type="species">isimangaliso</tp:taxon-name-part></tp:taxon-name></italic> has a heavily rounded smooth epibranchial corner and poorly-defined postfrontal crest. <italic><tp:taxon-name><tp:taxon-name-part taxon-name-part-type="genus">Potamonautes</tp:taxon-name-part> <tp:taxon-name-part taxon-name-part-type="species">parvicorpus</tp:taxon-name-part></tp:taxon-name></italic> Daniels, Stewart &amp; Burmeister, 2001 also displays a finely granulated anterolateral margin and rounded epibranchial corners, but the resemblance to <italic><tp:taxon-name><tp:taxon-name-part taxon-name-part-type="genus">Potamonautes</tp:taxon-name-part> <tp:taxon-name-part taxon-name-part-type="species">isimangaliso</tp:taxon-name-part></tp:taxon-name></italic> is superficial, as it differs in the indentation of its anterior margin where <italic><tp:taxon-name><tp:taxon-name-part taxon-name-part-type="genus">Potamonautes</tp:taxon-name-part> <tp:taxon-name-part taxon-name-part-type="species">parvicorpus</tp:taxon-name-part></tp:taxon-name></italic> bears a slightly indented anterior margin while that of <italic><tp:taxon-name><tp:taxon-name-part taxon-name-part-type="genus">Potamonautes</tp:taxon-name-part> <tp:taxon-name-part taxon-name-part-type="species">isimangaliso</tp:taxon-name-part></tp:taxon-name></italic> lies straight. Further differences are seen in locality as the habitat of <italic><tp:taxon-name><tp:taxon-name-part taxon-name-part-type="genus">Potamonautes</tp:taxon-name-part> <tp:taxon-name-part taxon-name-part-type="species">parvicorpus</tp:taxon-name-part></tp:taxon-name></italic> is restricted to high mountain streams in the Western Cape (<xref ref-type="bibr" rid="B8">Daniels et al. 2001</xref>).</p><!--PageBreak--><p><italic><tp:taxon-name><tp:taxon-name-part taxon-name-part-type="genus">Potamonautes</tp:taxon-name-part> <tp:taxon-name-part taxon-name-part-type="species">clarus</tp:taxon-name-part></tp:taxon-name></italic> Gouws, Stewart &amp; Coke, 2000, <italic><tp:taxon-name><tp:taxon-name-part taxon-name-part-type="genus">Potamonautes</tp:taxon-name-part> <tp:taxon-name-part taxon-name-part-type="species">depressus</tp:taxon-name-part></tp:taxon-name></italic> (Krauss, 1843), <italic><tp:taxon-name><tp:taxon-name-part taxon-name-part-type="genus">Potamonautes</tp:taxon-name-part> <tp:taxon-name-part taxon-name-part-type="species">brincki</tp:taxon-name-part></tp:taxon-name></italic> (Bott, 1960), <italic><tp:taxon-name><tp:taxon-name-part taxon-name-part-type="genus">Potamonautes</tp:taxon-name-part> <tp:taxon-name-part taxon-name-part-type="species">flavusjo</tp:taxon-name-part></tp:taxon-name></italic> Daniels, Phiri &amp; Bayliss, 2014 and <italic><tp:taxon-name><tp:taxon-name-part taxon-name-part-type="genus">Potamonautes</tp:taxon-name-part> <tp:taxon-name-part taxon-name-part-type="species">lividus</tp:taxon-name-part></tp:taxon-name></italic> Gouws, Stewart &amp; Reavell, 2001 all have smooth anterolateral margins and rounded smooth epibranchial corners but bear differences compared to <italic><tp:taxon-name><tp:taxon-name-part taxon-name-part-type="genus">Potamonautes</tp:taxon-name-part> <tp:taxon-name-part taxon-name-part-type="species">isimangaliso</tp:taxon-name-part></tp:taxon-name></italic>. One of the diagnostic characters of <italic><tp:taxon-name><tp:taxon-name-part taxon-name-part-type="genus">Potamonautes</tp:taxon-name-part> <tp:taxon-name-part taxon-name-part-type="species">depressus</tp:taxon-name-part></tp:taxon-name></italic> is the dorsally flattened carapace, where CL/CH = 2.3–2.6. <italic><tp:taxon-name><tp:taxon-name-part taxon-name-part-type="genus">Potamonautes</tp:taxon-name-part> <tp:taxon-name-part taxon-name-part-type="species">isimangaliso</tp:taxon-name-part></tp:taxon-name></italic> has a more vaulted carapace with a CL/CH ratio of 1.6–1.8. <italic><tp:taxon-name><tp:taxon-name-part taxon-name-part-type="genus">Potamonautes</tp:taxon-name-part> <tp:taxon-name-part taxon-name-part-type="species">brincki</tp:taxon-name-part></tp:taxon-name></italic> and <italic><tp:taxon-name><tp:taxon-name-part taxon-name-part-type="genus">Potamonautes</tp:taxon-name-part> <tp:taxon-name-part taxon-name-part-type="species">clarus</tp:taxon-name-part></tp:taxon-name></italic> are smaller crabs (max CL = 27 mm in males for both species), preferring fast-flowing mountain stream habitats. <italic><tp:taxon-name><tp:taxon-name-part taxon-name-part-type="genus">Potamonautes</tp:taxon-name-part> <tp:taxon-name-part taxon-name-part-type="species">flavusjo</tp:taxon-name-part></tp:taxon-name></italic> is ecologically distinct from <italic><tp:taxon-name><tp:taxon-name-part taxon-name-part-type="genus">Potamonautes</tp:taxon-name-part> <tp:taxon-name-part taxon-name-part-type="species">isimangaliso</tp:taxon-name-part></tp:taxon-name></italic> and can be found in the Mpumalanga Highveld. In addition to this, the species is smaller and has flattened chelipeds, not adapted for burrowing (<xref ref-type="bibr" rid="B6">Daniels et al. 2014</xref>). Light yellow chelipeds and ventral surfaces of pereopods characterise <italic><tp:taxon-name><tp:taxon-name-part taxon-name-part-type="genus">Potamonautes</tp:taxon-name-part> <tp:taxon-name-part taxon-name-part-type="species">flavusjo</tp:taxon-name-part></tp:taxon-name></italic>.</p><p><italic><tp:taxon-name><tp:taxon-name-part taxon-name-part-type="genus">Potamonautes</tp:taxon-name-part> <tp:taxon-name-part taxon-name-part-type="species">lividus</tp:taxon-name-part></tp:taxon-name></italic> shares a similar distribution, outward appearance and preference for air-breathing with <italic><tp:taxon-name><tp:taxon-name-part taxon-name-part-type="genus">Potamonautes</tp:taxon-name-part> <tp:taxon-name-part taxon-name-part-type="species">isimangaliso</tp:taxon-name-part></tp:taxon-name></italic>. However various differences exist between the two species.The level and angle of anterolateral margin differ, where <italic><tp:taxon-name><tp:taxon-name-part taxon-name-part-type="genus">Potamonautes</tp:taxon-name-part> <tp:taxon-name-part taxon-name-part-type="species">isimangaliso</tp:taxon-name-part></tp:taxon-name></italic> bears an anterolateral margin lying on the same horizontal plane as the anterior margin. Conversely, <italic><tp:taxon-name><tp:taxon-name-part taxon-name-part-type="genus">Potamonautes</tp:taxon-name-part> <tp:taxon-name-part taxon-name-part-type="species">lividus</tp:taxon-name-part></tp:taxon-name></italic> has an anterolateral margin which angles downward to join the anterior margin and thus sits higher than the anterior margin. The downward angle of postfrontal crest at exorbital edges is seen in <italic><tp:taxon-name><tp:taxon-name-part taxon-name-part-type="genus">Potamonautes</tp:taxon-name-part> <tp:taxon-name-part taxon-name-part-type="species">isimangaliso</tp:taxon-name-part></tp:taxon-name></italic> but not in <italic><tp:taxon-name><tp:taxon-name-part taxon-name-part-type="genus">Potamonautes</tp:taxon-name-part> <tp:taxon-name-part taxon-name-part-type="species">lividus</tp:taxon-name-part></tp:taxon-name></italic>. Carapace flatness is indicated by the CL/CH ratio which equates to 1.5 for <italic><tp:taxon-name><tp:taxon-name-part taxon-name-part-type="genus">Potamonautes</tp:taxon-name-part> <tp:taxon-name-part taxon-name-part-type="species">lividus</tp:taxon-name-part></tp:taxon-name></italic> and 1.8 for <italic><tp:taxon-name><tp:taxon-name-part taxon-name-part-type="genus">Potamonautes</tp:taxon-name-part> <tp:taxon-name-part taxon-name-part-type="species">isimangaliso</tp:taxon-name-part></tp:taxon-name></italic> holotypes. The maximum size (37 mm CL in <italic><tp:taxon-name><tp:taxon-name-part taxon-name-part-type="genus">Potamonautes</tp:taxon-name-part> <tp:taxon-name-part taxon-name-part-type="species">isimangaliso</tp:taxon-name-part></tp:taxon-name></italic> and 25.5 mm CL in <italic><tp:taxon-name><tp:taxon-name-part taxon-name-part-type="genus">Potamonautes</tp:taxon-name-part> <tp:taxon-name-part taxon-name-part-type="species">lividus</tp:taxon-name-part></tp:taxon-name></italic>), colouration (dark blue carapace with bright orange chelipeds in <italic><tp:taxon-name><tp:taxon-name-part taxon-name-part-type="genus">Potamonautes</tp:taxon-name-part> <tp:taxon-name-part taxon-name-part-type="species">lividus</tp:taxon-name-part></tp:taxon-name></italic> and dark brown/purple carapace with brown or dull yellow cheliped in <italic><tp:taxon-name><tp:taxon-name-part taxon-name-part-type="genus">Potamonautes</tp:taxon-name-part> <tp:taxon-name-part taxon-name-part-type="species">isimangaliso</tp:taxon-name-part></tp:taxon-name></italic>), inflation of chela with gap between propodus and dactyl (dactyl of <italic><tp:taxon-name><tp:taxon-name-part taxon-name-part-type="genus">Potamonautes</tp:taxon-name-part> <tp:taxon-name-part taxon-name-part-type="species">lividus</tp:taxon-name-part></tp:taxon-name></italic> is more arched than that of <italic><tp:taxon-name><tp:taxon-name-part taxon-name-part-type="genus">Potamonautes</tp:taxon-name-part> <tp:taxon-name-part taxon-name-part-type="species">isimangaliso</tp:taxon-name-part></tp:taxon-name></italic>) and the number of poorly-developed teeth on carpus (<italic><tp:taxon-name><tp:taxon-name-part taxon-name-part-type="genus">Potamonautes</tp:taxon-name-part> <tp:taxon-name-part taxon-name-part-type="species">lividus</tp:taxon-name-part></tp:taxon-name></italic> containing one prominent and three rudimentary teeth; <italic><tp:taxon-name><tp:taxon-name-part taxon-name-part-type="genus">Potamonautes</tp:taxon-name-part> <tp:taxon-name-part taxon-name-part-type="species">isimangaliso</tp:taxon-name-part></tp:taxon-name></italic> containing one prominent and one rudimentary tooth) further distinguish the two species. Gonopods of both species are very similar with the only difference being the tuft of setae found at the base of pleopod 2 in <italic><tp:taxon-name><tp:taxon-name-part taxon-name-part-type="genus">Potamonautes</tp:taxon-name-part> <tp:taxon-name-part taxon-name-part-type="species">isimangaliso</tp:taxon-name-part></tp:taxon-name></italic>. Specimens resembling <italic><tp:taxon-name><tp:taxon-name-part taxon-name-part-type="genus">Potamonautes</tp:taxon-name-part> <tp:taxon-name-part taxon-name-part-type="species">lividus</tp:taxon-name-part></tp:taxon-name></italic> were found in the Dwesa Forest, Eastern Cape and appear to be genetically nearly identical to <italic><tp:taxon-name><tp:taxon-name-part taxon-name-part-type="genus">Potamonautes</tp:taxon-name-part> <tp:taxon-name-part taxon-name-part-type="species">lividus</tp:taxon-name-part></tp:taxon-name></italic> (<xref ref-type="bibr" rid="B6">Daniels et al. 2014</xref>). This further substantiates the genetic distinctiveness of <italic><tp:taxon-name><tp:taxon-name-part taxon-name-part-type="genus">Potamonautes</tp:taxon-name-part> <tp:taxon-name-part taxon-name-part-type="species">isimangaliso</tp:taxon-name-part></tp:taxon-name></italic>. The smallest mature male of <italic><tp:taxon-name><tp:taxon-name-part taxon-name-part-type="genus">Potamonautes</tp:taxon-name-part> <tp:taxon-name-part taxon-name-part-type="species">isimangaliso</tp:taxon-name-part></tp:taxon-name></italic> recorded had a CL of 13.2 mm whilst all females recorded were mature (min CL = 18 mm).</p><p>Preliminary sequence data for two mitochondrial gene regions (16S: GenBank accession number <ext-link xmlns:xlink="http://www.w3.org/1999/xlink" ext-link-type="gen" xlink:href="KR137640" xlink:type="simple">KR137640</ext-link>; COI: <ext-link xmlns:xlink="http://www.w3.org/1999/xlink" ext-link-type="gen" xlink:href="KR137642" xlink:type="simple">KR137642</ext-link>) generated from a representative of the new species, using approaches described elsewhere (<xref ref-type="bibr" rid="B7">Daniels et al. 2002</xref>; <xref ref-type="bibr" rid="B23">Phiri and Daniels 2014</xref>; G. Gouws unpubl.), were notably divergent (7.3% and 7.9%, respectively) from published 16S (<ext-link xmlns:xlink="http://www.w3.org/1999/xlink" ext-link-type="gen" xlink:href="AY042248" xlink:type="simple">AY042248</ext-link>; <xref ref-type="bibr" rid="B7">Daniels et al. 2002</xref>) and COI (<ext-link xmlns:xlink="http://www.w3.org/1999/xlink" ext-link-type="gen" xlink:href="AF510879" xlink:type="simple">AF510879</ext-link>; <xref ref-type="bibr" rid="B7">Daniels et al. 2002</xref>) sequences of <italic><tp:taxon-name><tp:taxon-name-part taxon-name-part-type="genus">Potamonautes</tp:taxon-name-part> <tp:taxon-name-part taxon-name-part-type="species">lividus</tp:taxon-name-part></tp:taxon-name></italic> from KwaZulu-Natal.</p></tp:treatment-sec><tp:treatment-sec sec-type="Habitat and ecology"><title>Habitat and ecology.</title><!--PageBreak--><p><italic><tp:taxon-name><tp:taxon-name-part taxon-name-part-type="genus">Potamonautes</tp:taxon-name-part> <tp:taxon-name-part taxon-name-part-type="species">isimangaliso</tp:taxon-name-part></tp:taxon-name></italic> sp. n. inhabits freshwater ephemeral pans (maximum salinity recorded: 0.75) which fill up with fresh, oxygen-deprived water after rainfall events, mainly during the summer wet season. These pans are located along the western shores of False Bay, Lake St Lucia (Fig. <xref ref-type="fig" rid="F6">6a–d</xref>) in clearings of the sand forest biome of False Bay and are generally partially shaded. <italic><tp:taxon-name><tp:taxon-name-part taxon-name-part-type="genus">Potamonautes</tp:taxon-name-part> <tp:taxon-name-part taxon-name-part-type="species">isimangaliso</tp:taxon-name-part></tp:taxon-name></italic> and <italic><tp:taxon-name><tp:taxon-name-part taxon-name-part-type="genus">Potamonautes</tp:taxon-name-part> <tp:taxon-name-part taxon-name-part-type="species">lividus</tp:taxon-name-part></tp:taxon-name></italic> are found in close proximity although <italic><tp:taxon-name><tp:taxon-name-part taxon-name-part-type="genus">Potamonautes</tp:taxon-name-part> <tp:taxon-name-part taxon-name-part-type="species">lividus</tp:taxon-name-part></tp:taxon-name></italic> has not been found in False Bay Park and <italic><tp:taxon-name><tp:taxon-name-part taxon-name-part-type="genus">Potamonautes</tp:taxon-name-part> <tp:taxon-name-part taxon-name-part-type="species">isimangaliso</tp:taxon-name-part></tp:taxon-name></italic> has not been found outside of the park. Furthermore, a difference in habitat type between <italic><tp:taxon-name><tp:taxon-name-part taxon-name-part-type="genus">Potamonautes</tp:taxon-name-part> <tp:taxon-name-part taxon-name-part-type="species">isimangaliso</tp:taxon-name-part></tp:taxon-name></italic> and <italic><tp:taxon-name><tp:taxon-name-part taxon-name-part-type="genus">Potamonautes</tp:taxon-name-part> <tp:taxon-name-part taxon-name-part-type="species">lividus</tp:taxon-name-part></tp:taxon-name></italic> Gouws, Stewart &amp; Reavell, 2001 is seen, where the latter is known to inhabit burrows well above the surface water line in <italic><tp:taxon-name><tp:taxon-name-part taxon-name-part-type="genus">Ficus</tp:taxon-name-part></tp:taxon-name></italic> and <italic><tp:taxon-name><tp:taxon-name-part taxon-name-part-type="genus">Barringtonia</tp:taxon-name-part></tp:taxon-name></italic> swamps (<xref ref-type="bibr" rid="B13">Gouws et al. 2001</xref>), while the new species was found in close association with ephemeral pans in sand forest habitat with burrows extending below the surface waterline. Vegetation types include the dominant canopy species <italic><tp:taxon-name><tp:taxon-name-part taxon-name-part-type="genus">Cleisthantus</tp:taxon-name-part> <tp:taxon-name-part taxon-name-part-type="species">schlechteri</tp:taxon-name-part></tp:taxon-name></italic>, <italic><tp:taxon-name><tp:taxon-name-part taxon-name-part-type="genus">Hymenocardia</tp:taxon-name-part> <tp:taxon-name-part taxon-name-part-type="species">ulmoides</tp:taxon-name-part></tp:taxon-name></italic>, <italic><tp:taxon-name><tp:taxon-name-part taxon-name-part-type="genus">Psydrax</tp:taxon-name-part> <tp:taxon-name-part taxon-name-part-type="species">fragrantissima</tp:taxon-name-part></tp:taxon-name></italic>, <italic><tp:taxon-name><tp:taxon-name-part taxon-name-part-type="genus">Croton</tp:taxon-name-part> <tp:taxon-name-part taxon-name-part-type="species">pseudopulchellus</tp:taxon-name-part></tp:taxon-name></italic> and <italic><tp:taxon-name><tp:taxon-name-part taxon-name-part-type="genus">Drypetes</tp:taxon-name-part> <tp:taxon-name-part taxon-name-part-type="species">arguta</tp:taxon-name-part></tp:taxon-name></italic> (Kirkwood &amp; Midgley, 1999), as well as various <italic><tp:taxon-name><tp:taxon-name-part taxon-name-part-type="genus">Acacia</tp:taxon-name-part></tp:taxon-name></italic> spp. (<xref ref-type="bibr" rid="B19">Moll 1980</xref>). Grass species such as <italic><tp:taxon-name><tp:taxon-name-part taxon-name-part-type="genus">Paspalum</tp:taxon-name-part> <tp:taxon-name-part taxon-name-part-type="species">vaginatum</tp:taxon-name-part></tp:taxon-name></italic> and <italic><tp:taxon-name><tp:taxon-name-part taxon-name-part-type="genus">Eleochoris</tp:taxon-name-part></tp:taxon-name></italic> sp. are also closely associated with this environment (<xref ref-type="bibr" rid="B19">Moll 1980</xref>). Aquatic plants associated with the ephemeral pans include the reed <italic><tp:taxon-name><tp:taxon-name-part taxon-name-part-type="genus">Typha</tp:taxon-name-part> <tp:taxon-name-part taxon-name-part-type="species">capensis</tp:taxon-name-part></tp:taxon-name></italic>, the sedge <italic><tp:taxon-name><tp:taxon-name-part taxon-name-part-type="genus">Juncus</tp:taxon-name-part> <tp:taxon-name-part taxon-name-part-type="species">kraussii</tp:taxon-name-part></tp:taxon-name></italic>, the mangrove fern <italic><tp:taxon-name><tp:taxon-name-part taxon-name-part-type="genus">Acrostichum</tp:taxon-name-part> <tp:taxon-name-part taxon-name-part-type="species">aureum</tp:taxon-name-part></tp:taxon-name></italic> and the duckweed <italic><tp:taxon-name><tp:taxon-name-part taxon-name-part-type="genus">Lemna</tp:taxon-name-part></tp:taxon-name></italic> sp. (<xref ref-type="bibr" rid="B16">Howard-Williams 1980</xref>).</p><fig id="F6" position="float" orientation="portrait"><label>Figure 6.</label><caption><p>Sampling localities of <italic><tp:taxon-name><tp:taxon-name-part taxon-name-part-type="genus">Potamonautes</tp:taxon-name-part> <tp:taxon-name-part taxon-name-part-type="species">isimangaliso</tp:taxon-name-part></tp:taxon-name></italic> sp. n.: <bold>a</bold> Main Road Pan (FB1) <bold>b</bold> Mpophomeni Pan (FB3) <bold>c</bold> Dukandlovu Pan (FB5) and <bold>d</bold> Sandy Point Pan (FB6), completely dry during Feb 2015. Photos: <bold>a–c</bold> Lynette Clennell; <bold>d</bold> Nasreen Peer.</p></caption><graphic xmlns:xlink="http://www.w3.org/1999/xlink" xlink:href="zookeys-503-023-g006.jpg" position="float" orientation="portrait" xlink:type="simple" id="oo_43290.jpg"/></fig><!--PageBreak--><p><italic><tp:taxon-name><tp:taxon-name-part taxon-name-part-type="genus">Potamonautes</tp:taxon-name-part> <tp:taxon-name-part taxon-name-part-type="species">isimangaliso</tp:taxon-name-part></tp:taxon-name></italic> adults form burrows on the banks of these pans (Fig. <xref ref-type="fig" rid="F7">7a</xref>), while juveniles are found either in burrows or free-crawling in shallow water (2–50 cm). The species lives sympatrically with <italic><tp:taxon-name><tp:taxon-name-part taxon-name-part-type="genus">Potamonautes</tp:taxon-name-part> <tp:taxon-name-part taxon-name-part-type="species">sidneyi</tp:taxon-name-part></tp:taxon-name></italic> but is separated by habitat type, with <italic><tp:taxon-name><tp:taxon-name-part taxon-name-part-type="genus">Potamonautes</tp:taxon-name-part> <tp:taxon-name-part taxon-name-part-type="species">sidneyi</tp:taxon-name-part></tp:taxon-name></italic> inhabiting flowing streams and able to withstand higher salinities of up to 9 (18 May 2013, Mpophomeni Stream, <named-content xmlns:xlink="http://www.w3.org/1999/xlink" content-type="dwc:verbatimCoordinates" xlink:type="simple">27°57'7.17"S, 32°22'37.21"E</named-content>). Oxygen levels in the pans inhabited by <italic><tp:taxon-name><tp:taxon-name-part taxon-name-part-type="genus">Potamonautes</tp:taxon-name-part> <tp:taxon-name-part taxon-name-part-type="species">isimangaliso</tp:taxon-name-part></tp:taxon-name></italic> are quite low compared to flowing streams (Table <xref ref-type="table" rid="T2">2</xref>).</p><fig id="F7" position="float" orientation="portrait"><label>Figure 7.</label><caption><p><bold>A</bold> Burrows of <italic><tp:taxon-name><tp:taxon-name-part taxon-name-part-type="genus">Potamonautes</tp:taxon-name-part> <tp:taxon-name-part taxon-name-part-type="species">isimangaliso</tp:taxon-name-part></tp:taxon-name></italic> sp. n. are typically found on the banks of ephemeral pans and are even maintained when pans are completely dry <bold>B</bold> <italic><tp:taxon-name><tp:taxon-name-part taxon-name-part-type="genus">Potamonautes</tp:taxon-name-part> <tp:taxon-name-part taxon-name-part-type="species">isimangaliso</tp:taxon-name-part></tp:taxon-name></italic> sp. n. in its natural habitat. Photos: Lynette Clennell.</p></caption><graphic xmlns:xlink="http://www.w3.org/1999/xlink" xlink:href="zookeys-503-023-g007.jpg" position="float" orientation="portrait" xlink:type="simple" id="oo_43291.jpg"/></fig><table-wrap id="T2" position="float" orientation="portrait"><label>Table 2.</label><caption><p>Physico-chemical parameters of sampling localities <xref ref-type="table-fn" rid="TN1">†</xref>.</p></caption><table rules="all"><tbody><tr><th rowspan="1" colspan="1"/><th rowspan="1" colspan="1">Main Road Pan (FB1)</th><th rowspan="1" colspan="1">Mpophomeni Stream (FB2)</th><th rowspan="1" colspan="1">Mpophomeni Pan (FB3)</th><th rowspan="1" colspan="1">Dukandlovu Pan (FB5)</th></tr><tr><td rowspan="1" colspan="1">Temperature (°C)</td><td rowspan="1" colspan="1">26.1</td><td rowspan="1" colspan="1">20.4</td><td rowspan="1" colspan="1">22.03</td><td rowspan="1" colspan="1">26.73</td></tr><tr><td rowspan="1" colspan="1">Salinity</td><td rowspan="1" colspan="1">0.15</td><td rowspan="1" colspan="1">8.36</td><td rowspan="1" colspan="1">0.29</td><td rowspan="1" colspan="1">0.75</td></tr><tr><td rowspan="1" colspan="1">Maximum depth (mm)</td><td rowspan="1" colspan="1">80</td><td rowspan="1" colspan="1">500</td><td rowspan="1" colspan="1">700</td><td rowspan="1" colspan="1">250</td></tr><tr><td rowspan="1" colspan="1">pH</td><td rowspan="1" colspan="1">7.2</td><td rowspan="1" colspan="1">7.03</td><td rowspan="1" colspan="1">7.42</td><td rowspan="1" colspan="1">6.9</td></tr><tr><td rowspan="1" colspan="1">Turbidity (NTU)</td><td rowspan="1" colspan="1">1310.5</td><td rowspan="1" colspan="1">14</td><td rowspan="1" colspan="1">151</td><td rowspan="1" colspan="1">306.3</td></tr><tr><td rowspan="1" colspan="1">Dissolved oxygen (% sat.)</td><td rowspan="1" colspan="1">19.8</td><td rowspan="1" colspan="1">90.1</td><td rowspan="1" colspan="1">22.4</td><td rowspan="1" colspan="1">69.6</td></tr></tbody></table><table-wrap-foot><fn id="TN1"><label>†</label><p>No data is included for Sandy Point Pan (FB6) as the site was dry at the time of sampling.</p></fn></table-wrap-foot></table-wrap><p>Although the species appears to be more closely associated with water than its morphologically closest congener, <italic><tp:taxon-name><tp:taxon-name-part taxon-name-part-type="genus">Potamonautes</tp:taxon-name-part> <tp:taxon-name-part taxon-name-part-type="species">lividus</tp:taxon-name-part></tp:taxon-name></italic> (<xref ref-type="bibr" rid="B13">Gouws et al. 2001</xref>), the low levels of oxygen characteristic of the pans along with the ephemeral nature of the waterbodies indicate a greater affinity for a terrestrial lifestyle, as it may be more effective to obtain oxygen through air-breathing. This has been recorded previously in various African freshwater brachyuran genera and a high-vaulted carapace may be indicative of this change, where periods of dryness favour the evolution of burrowing semi-terrestrial, air-breathing tendencies (<xref ref-type="bibr" rid="B3">Cumberlidge 1999</xref>; <xref ref-type="bibr" rid="B4">Cumberlidge 2009</xref>). Specimens of <italic><tp:taxon-name><tp:taxon-name-part taxon-name-part-type="genus">Potamonautes</tp:taxon-name-part> <tp:taxon-name-part taxon-name-part-type="species">isimangaliso</tp:taxon-name-part></tp:taxon-name></italic> have been observed in deep burrows (30–50 cm) around desiccated pools. Because the rainy season in this area is generally restricted to the period November-April (late Austral spring to early Autumn), much of the population hibernates deep in the mud, where traces of moisture persist throughout the dry season. Crabs return to the surface only after major rainfall events have filled up the ephemeral pools. The summer of 2014–2015 had been particularly dry in the area, with substantial rain falling in the False Bay area starting only in the middle of January (69 mm during 15–17 Jan, 54 mm during 28–30 Jan 2015; False Bay Park Meteo Station). Numerous adult and sub-adult crabs were observed from 31 Jan to 3 Feb in the newly filled ephemeral pools but hardly any young juvenile, indicating that the previous drought conditions had not allowed spawning to happen yet.</p><p>The feeding ecology of the species is largely unknown, although <italic><tp:taxon-name><tp:taxon-name-part taxon-name-part-type="genus">Potamonautes</tp:taxon-name-part></tp:taxon-name></italic> crabs are generally thought to shift from a diet of aquatic invertebrates to a more herbivorous or opportunistic diet with age (<xref ref-type="bibr" rid="B15">Hill and O’Keeffe 1992</xref>). The chelar dentition is serrate and the larger crusher chela lacks rounded or molariform occlusive geometry in the proximal region, probably due to wearing down over time. The dentition of the chela is indicative of an opportunistic omnivorous diet (<xref ref-type="bibr" rid="B30">Yamada and Boulding 1998</xref>).</p><!--PageBreak--><!--PageBreak--></tp:treatment-sec><ref-list><ref id="B26"><mixed-citation xmlns:xlink="http://www.w3.org/1999/xlink" xlink:type="simple"><person-group><name name-style="western"><surname>Smith</surname><given-names>RJ</given-names></name><name name-style="western"><surname>Easton</surname><given-names>J</given-names></name><name name-style="western"><surname>Nhancale</surname><given-names>BA</given-names></name><name name-style="western"><surname>Armstrong</surname><given-names>AJ</given-names></name><name name-style="western"><surname>Culverwell</surname><given-names>J</given-names></name><name name-style="western"><surname>Dlamini</surname><given-names>SD</given-names></name><name name-style="western"><surname>Goodman</surname><given-names>PS</given-names></name><name name-style="western"><surname>Loffler</surname><given-names>L</given-names></name><name name-style="western"><surname>Matthews</surname><given-names>WS</given-names></name><name name-style="western"><surname>Monadjem</surname><given-names>A</given-names></name><name name-style="western"><surname>Mulqueeny</surname><given-names>CM</given-names></name><name name-style="western"><surname>Ngwenya</surname><given-names>P</given-names></name><name name-style="western"><surname>Ntumi</surname><given-names>CP</given-names></name><name name-style="western"><surname>Soto</surname><given-names>B</given-names></name><name name-style="western"><surname>Leader-Williams</surname><given-names>N</given-names></name></person-group> (<year>2008</year>) <article-title>Designing a transfrontier conservation landscape for the Maputaland centre of endemism using biodiversity, economic and threat data.</article-title> <source>Biological Conservations</source> <volume>141</volume>: <fpage>2127</fpage>–<lpage>2138</lpage>. doi: <ext-link ext-link-type="doi" xlink:href="10.1016/j.biocon.2008.06.010" xlink:type="simple">10.1016/j.biocon.2008.06.010</ext-link></mixed-citation></ref><ref id="B8"><mixed-citation xmlns:xlink="http://www.w3.org/1999/xlink" xlink:type="simple"><person-group><name name-style="western"><surname>Daniels</surname><given-names>SR</given-names></name><name name-style="western"><surname>Stewart</surname><given-names>BA</given-names></name><name name-style="western"><surname>Burmeister</surname><given-names>L</given-names></name></person-group> (<year>2001</year>) <article-title>Geographic patterns of genetic and morphological divergence amongst populations of a river crab (<tp:taxon-name><tp:taxon-name-part taxon-name-part-type="order">Decapoda</tp:taxon-name-part></tp:taxon-name>, <tp:taxon-name><tp:taxon-name-part taxon-name-part-type="family">Potamonautidae</tp:taxon-name-part></tp:taxon-name>) with the description of a new species from mountain streams in the Western Cape, South Africa.</article-title> <source>Zoologica Scripta</source> <volume>30</volume>: <fpage>181</fpage>–<lpage>197</lpage>. doi: <ext-link ext-link-type="doi" xlink:href="10.1046/j.1463-6409.2001.00061.x" xlink:type="simple">10.1046/j.1463-6409.2001.00061.x</ext-link></mixed-citation></ref><ref id="B6"><mixed-citation xmlns:xlink="http://www.w3.org/1999/xlink" xlink:type="simple"><person-group><name name-style="western"><surname>Daniels</surname><given-names>SR</given-names></name><name name-style="western"><surname>Phiri</surname><given-names>EE</given-names></name><name name-style="western"><surname>Bayliss</surname><given-names>J</given-names></name></person-group> (<year>2014</year>) <article-title>Renewed sampling of inland aquatic habitats in southern Africa yields two novel freshwater crab species (<tp:taxon-name><tp:taxon-name-part taxon-name-part-type="order">Decapoda</tp:taxon-name-part></tp:taxon-name>: <tp:taxon-name><tp:taxon-name-part taxon-name-part-type="family">Potamonautidae</tp:taxon-name-part></tp:taxon-name>: <italic><tp:taxon-name><tp:taxon-name-part taxon-name-part-type="genus">Potamonautes</tp:taxon-name-part></tp:taxon-name></italic>).</article-title> <source>Zoological Journal of the Linnaean Society</source> <volume>171</volume>: <fpage>356</fpage>–<lpage>369</lpage>. doi: <ext-link ext-link-type="doi" xlink:href="10.1111/zoj.12139" xlink:type="simple">10.1111/zoj.12139</ext-link></mixed-citation></ref><ref id="B7"><mixed-citation xmlns:xlink="http://www.w3.org/1999/xlink" xlink:type="simple"><person-group><name name-style="western"><surname>Daniels</surname><given-names>SR</given-names></name><name name-style="western"><surname>Stewart</surname><given-names>BA</given-names></name><name name-style="western"><surname>Gouws</surname><given-names>G</given-names></name><name name-style="western"><surname>Cunningham</surname><given-names>M</given-names></name><name name-style="western"><surname>Matthee</surname><given-names>CA</given-names></name></person-group> (<year>2002</year>) <article-title>Phylogenetic relationships of the southern African freshwater crab fauna (<tp:taxon-name><tp:taxon-name-part taxon-name-part-type="order">Decapoda</tp:taxon-name-part></tp:taxon-name>: <tp:taxon-name><tp:taxon-name-part taxon-name-part-type="family">Potamonautidae</tp:taxon-name-part></tp:taxon-name>: <italic><tp:taxon-name><tp:taxon-name-part taxon-name-part-type="genus">Potamonautes</tp:taxon-name-part></tp:taxon-name></italic>) derived from multiple data sets reveal biogeographic patterning.</article-title> <source>Molecular Phylogenetics and Evolution</source> <volume>25</volume>: <fpage>511</fpage>–<lpage>523</lpage>. doi: <ext-link ext-link-type="doi" xlink:href="10.1016/S1055-7903(02)00281-6" xlink:type="simple">10.1016/S1055-7903(02)00281-6</ext-link></mixed-citation></ref><ref id="B23"><mixed-citation xmlns:xlink="http://www.w3.org/1999/xlink" xlink:type="simple"><person-group><name name-style="western"><surname>Phiri</surname><given-names>EE</given-names></name><name name-style="western"><surname>Daniels</surname><given-names>SR</given-names></name></person-group> (<year>2014</year>) <article-title>Disentangling the divergence and cladogenesis in the freshwater crab species (<tp:taxon-name><tp:taxon-name-part taxon-name-part-type="family">Potamonautidae</tp:taxon-name-part></tp:taxon-name>: <italic><tp:taxon-name><tp:taxon-name-part taxon-name-part-type="genus">Potamonautes</tp:taxon-name-part> <tp:taxon-name-part taxon-name-part-type="species">perlatus</tp:taxon-name-part></tp:taxon-name></italic> <italic>sensu lato</italic>) in the Cape Fold Mountains, South Africa, with the description of two novel cryptic lineages.</article-title> <source>Zoological Journal of the Linnaean Society</source> <volume>170</volume>: <fpage>310</fpage>–<lpage>332</lpage>. doi: <ext-link ext-link-type="doi" xlink:href="10.1111/zoj.12103" xlink:type="simple">10.1111/zoj.12103</ext-link></mixed-citation></ref><ref id="B13"><mixed-citation xmlns:xlink="http://www.w3.org/1999/xlink" xlink:type="simple"><person-group><name name-style="western"><surname>Gouws</surname><given-names>G</given-names></name><name name-style="western"><surname>Stewart</surname><given-names>BA</given-names></name><name name-style="western"><surname>Reavell</surname><given-names>PE</given-names></name></person-group> (<year>2001</year>) <article-title>A new species of freshwater crab (<tp:taxon-name><tp:taxon-name-part taxon-name-part-type="order">Decapoda</tp:taxon-name-part></tp:taxon-name>, <tp:taxon-name><tp:taxon-name-part taxon-name-part-type="family">Potamonautidae</tp:taxon-name-part></tp:taxon-name>) from the swamp forests of KwaZulu-Natal, South Africa: biochemical and morphological evidence.</article-title> <source>Crustaceana</source> <volume>74</volume>: <fpage>137</fpage>–<lpage>160</lpage>. doi: <ext-link ext-link-type="doi" xlink:href="10.1163/156854001750096256" xlink:type="simple">10.1163/156854001750096256</ext-link></mixed-citation></ref><ref id="B19"><mixed-citation xmlns:xlink="http://www.w3.org/1999/xlink" xlink:type="simple"><person-group><name name-style="western"><surname>Moll</surname><given-names>EJ</given-names></name></person-group> (<year>1980</year>) <article-title>Terrestrial plant ecology.</article-title> In: <person-group><name name-style="western"><surname>Bruton</surname><given-names>MN</given-names></name><name name-style="western"><surname>Cooper</surname><given-names>KH</given-names></name></person-group> (<role>Eds</role>) <source>Studies on the Ecology of Maputaland</source>. <publisher-name>Rhodes University</publisher-name>, <publisher-loc>Grahamstown and Wildlife Society of Southern Africa, Durban</publisher-loc>, <fpage>52</fpage>–<lpage>68</lpage>.</mixed-citation></ref><ref id="B16"><mixed-citation xmlns:xlink="http://www.w3.org/1999/xlink" xlink:type="simple"><person-group><name name-style="western"><surname>Howard-Williams</surname><given-names>C</given-names></name></person-group> (<year>1980</year>) <article-title>Aquatic macrophytes of the coastal wetlands of Maputaland.</article-title> In: <person-group><name name-style="western"><surname>Kirkwood</surname><given-names>D</given-names></name><name name-style="western"><surname>Midgley</surname><given-names>JJ</given-names></name></person-group> (<year>1999</year>) <issue-title>The floristics of Sand Forest in northern KwaZulu-Natal, South Africa</issue-title>. <source>Bothalia</source> <volume>29</volume>: <fpage>293</fpage>–<lpage>304</lpage>.</mixed-citation></ref><ref id="B3"><mixed-citation xmlns:xlink="http://www.w3.org/1999/xlink" xlink:type="simple"><person-group><name name-style="western"><surname>Cumberlidge</surname><given-names>N</given-names></name></person-group> (<year>1999</year>) <source>The Freshwater Crabs of West Africa: Family <tp:taxon-name><tp:taxon-name-part taxon-name-part-type="family">Potamonautidae</tp:taxon-name-part></tp:taxon-name>.</source> <publisher-name>IRD Editions</publisher-name>, <publisher-loc>Paris, France</publisher-loc>, <size units="page">385 pp</size>.</mixed-citation></ref><ref id="B4"><mixed-citation xmlns:xlink="http://www.w3.org/1999/xlink" xlink:type="simple"><person-group><name name-style="western"><surname>Cumberlidge</surname><given-names>N</given-names></name></person-group> (<year>2009</year>) <article-title>The status and distribution of freshwater crabs.</article-title> In: <person-group><name name-style="western"><surname>Smith</surname><given-names>KG</given-names></name><name name-style="western"><surname>Diop</surname><given-names>MD</given-names></name><name name-style="western"><surname>Niane</surname><given-names>M</given-names></name><name name-style="western"><surname>Darwall</surname><given-names>WRT</given-names></name></person-group> (<role>Eds</role>) <source>The Status and Distribution of Freshwater Biodiversity in Western Africa</source>. <publisher-name>IUCN &amp; Wetlands International report</publisher-name>, <publisher-name>Gland, Switzerland and Cambridge, UK</publisher-name>, <fpage>56</fpage>–<lpage>72</lpage>.</mixed-citation></ref><ref id="B15"><mixed-citation xmlns:xlink="http://www.w3.org/1999/xlink" xlink:type="simple"><person-group><name name-style="western"><surname>Hill</surname><given-names>MP</given-names></name><name name-style="western"><surname>O’Keeffe</surname><given-names>JH</given-names></name></person-group> (<year>1992</year>) <article-title>Some aspects of the ecology of the freshwater crab (<italic><tp:taxon-name><tp:taxon-name-part taxon-name-part-type="genus">Potamonautes</tp:taxon-name-part> <tp:taxon-name-part taxon-name-part-type="species">perlatus</tp:taxon-name-part></tp:taxon-name></italic> Milne Edwards) in the upper reaches of the Buffalo River, Eastern Cape Province, South Africa.</article-title> <source>South African Journal of Aquatic Science</source> <volume>18</volume>: <fpage>42</fpage>–<lpage>50</lpage>. doi: <ext-link ext-link-type="doi" xlink:href="10.1080/10183469.1992.9631323" xlink:type="simple">10.1080/10183469.1992.9631323</ext-link></mixed-citation></ref><ref id="B30"><mixed-citation xmlns:xlink="http://www.w3.org/1999/xlink" xlink:type="simple"><person-group><name name-style="western"><surname>Yamada</surname><given-names>SB</given-names></name><name name-style="western"><surname>Boulding</surname><given-names>EG</given-names></name></person-group> (<year>1998</year>) <article-title>Claw morphology, prey size selection and foraging efficiency in generalist and specialist shell-breaking crabs.</article-title> <source>Journal of Experimental Marine Biology and Ecology</source> <volume>220</volume>: <fpage>191</fpage>–<lpage>211</lpage>. doi: <ext-link ext-link-type="doi" xlink:href="10.1016/S0022-0981(97)00122-6" xlink:type="simple">10.1016/S0022-0981(97)00122-6</ext-link></mixed-citation></ref></ref-list></tp:taxon-treatment>
